# Supplementary material for: Enhanced Anti-Atherogenic Effects of Epicatechin and Hydroxytyrosol in THP-1 Macrophages: An Integrated In Silico and In Vitro Study
Source: Int J Mol Sci. 2026 May 10;27(10):4235. doi: 10.3390/ijms27104235 (PMC13207789; doi:10.3390/ijms27104235)
Supplement: Supplementary file 1 [file ijms-27-04235-s001.zip]

Archive with 1 entries (1 files):
- ijms-4273652-supplementary.pdf
